# Supplementary material for: Generation and Immunogenicity of Virus-like Particles Based on the Capsid Protein of a Chinese Epidemic Strain of Feline Panleukopenia Virus
Source: Vet Sci. 2025 May 20;12(5):503. doi: 10.3390/vetsci12050503 (PMC12116079; doi:10.3390/vetsci12050503)
Supplement: Supplementary file 1 [file vetsci-12-00503-s001.zip]

Archive with 1 entries (1 files):
- vetsci-3574053-supplementary.pdf
